# Supplementary material for: SMN promotes mitochondrial metabolic maturation during myogenesis by regulating the MYOD-miRNA axis
Source: Life Sci Alliance. 2023 Jan 5;6(3):e202201457. doi: 10.26508/lsa.202201457 (PMC9834662; doi:10.26508/lsa.202201457)
Supplement: Supplementary file 1 [file LSA-2022-01457_TableS1.xlsx]

## Sheet: Sheet1
Table S1. List of genes in which multiple factors were co-localized.
・Colocalization of SMN with RNAPLII in promoter
Gene
MIR133A2
MIR133B
MIR21
TPM1-AS
HIF1A-AS2
NAT10
HIST2H2AC
MIR3193
GRAMD2A
ATP6V1F
LINC00641
FLNC-AS1
CUL9
HIST1H2BD
PA2G4
MIR4780
TTN-AS1
MASCRNA
ATP6V1FNB
CHD2
・Colocalization of SMN with MYOD1 and RNAPLII in promoter
Gene
LINCMD1
DEPP1
MIR542
CCDC34
AKAP8
PNMA1
MEF2C-AS1
GMPPB
TPM1
TALAM1
PDE4DIP
HIF1A-AS3
ARRDC3
ARRDC3-AS1
RNU4ATAC
MIR3175
・Colocalization of SMN with MYOD1 and RNAPLII in gene loci other than promoter
Gene
MIR486-2
MIR4506
MIR542
MYL6
HIST1H1E
MYL4
MASCRNA
MIR503
MALAT1
MIR1-1
MIR21
MRPL13
MYOD1
ACTA1
ACTC1
ACTB
ATP6V1F
ACTN4
LOC644634
LOC102724152
LINCMD1
LDHD
LAD1
LDB3
DEPP1
NES
NUAK2
NR2F2
NRAS
FSCN2
FAM71E1
FAM20A
FBXW4P1
PDLIM3
PDE4DIP
MEF2C-AS1
SLC22A31
JOSD2
TTN
TPM1-AS
TMCC2
TPM2
TPM1
TALAM1
TNNT2
CA9
EEF1A1
PNMA1
IL18BP
H3F3B
GMPPB
BIN1
GRAMD2A
NCKAP5L
CCDC34
RNU4ATAC
VASH2
ZC3H12C
YWHAZ
ZBTB48
ZFP36L2
ZNF22
ID3
ID4
SELENOW
ADAMTSL4-AS1
ARRDC3-AS1
PRR7
CELF2-AS1
AKAP8
JUND
SNORD103A
SBF1
MLLT10
MIR133A2
